# Supplementary material for: Multivalent and Sequential Heterologous Spike Protein Vaccinations Effectively Induce Protective Humoral Immunity against SARS-CoV-2 Variants
Source: Vaccines (Basel). 2024 Mar 27;12(4):362. doi: 10.3390/vaccines12040362 (PMC11053539; doi:10.3390/vaccines12040362)
Supplement: Supplementary file 1 [file vaccines-12-00362-s001.zip]

Archive with 1 entries (1 files):
- vaccines-2926803-supplementary.pdf
